# Supplementary material for: Arbuscular Mycorrhizal Fungi Improve Tolerance of the Medicinal Plant Eclipta prostrata (L.) and Induce Major Changes in Polyphenol Profiles Under Salt Stresses
Source: Front Plant Sci. 2021 Jan 15;11:612299. doi: 10.3389/fpls.2020.612299 (PMC7843587; doi:10.3389/fpls.2020.612299)
Supplement: Supplementary file 1 [file Data_Sheet_1.xlsx]

## Sheet: PCA 4 weeks
XLSTAT 2020.4.1.1016 - Principal Component Analysis (PCA) of individual polyphenols at 4 weeks- Start time: 30/08/2020 at 14:53:37 / End time: 30/08/2020 at 14:53:52 / Microsoft Excel 16.04266
Summary statistics:
Variable	Observations	Obs. with missing data	Obs. without missing data	Minimum	Maximum	Mean	Std. deviation
wedelolacton	18	0	18	137.517	1859.47	784.021	585.039
4-ο-caffeoylquinic acid	18	0	18	36.8705	210.262	88.5048	45.1334
caffeic acid	18	0	18	0	11.958	5.01625	3.22317
3,4-ο-dicaffeoylquinic acid	18	0	18	12.9545	88.6885	46.321	20.537
3,5-ο-dicaffeoylquinic acid	18	0	18	1.993	272.045	124.78	92.5599
Luteolin-glucoside	18	0	18	0	35.874	14.4601	10.352
Luteolin-7-o-glucoside	18	0	18	58.7935	338.81	179.665	92.1394
Ferulic acid	18	0	18	47.832	378.67	148.093	108.351
demethylwedelacton	18	0	18	0	301.94	84.911	89.7323
Ferulicquinic acid	18	0	18	0	469.352	85.2247	149.503
4,5-o-dicaffeoylquinic acid	18	0	18	23.916	1859.95	772.487	593.283
Quercetin-arabinoside	18	0	18	122.57	350.768	216.159	67.1116
luteolin	18	0	18	4.9825	50.8215	17.6116	12.135
5-ο-caffeoylquinic acid	18	0	18	3.9895	20.8705	9.1405	3.87551
Principal Component Analysis:
Eigenvalues:
Table S1
	F1	F2	F3	F4	F5	F6	F7	F8	F9	F10	F11	F12	F13	F14
Eigenvalue	4.71407	3.06985	2.5176	1.65361	0.818039	0.511768	0.327511	0.142517	0.117731	0.0612288	0.0302898	0.0162378	0.0117224	0.00783533
Variability (%)	33.6719	21.9275	17.9828	11.8115	5.84314	3.65549	2.33937	1.01798	0.840938	0.437348	0.216356	0.115984	0.0837313	0.0559667
Cumulative %	33.6719	55.5994	73.5822	85.3937	91.2368	94.8923	97.2317	98.2497	99.0906	99.528	99.7443	99.8603	99.944	100
Eigenvectors:
	F1	F2	F3	F4	F5
wedelolacton	0.344628	-0.0917666	0.348776	0.00786399	-0.186307
4-ο-caffeoylquinic acid	0.296997	0.238514	0.294084	0.125221	-0.281897
caffeic acid	0.0564839	0.502344	0.0418869	-0.209818	0.145581
3,4-ο-dicaffeoylquinic acid	0.344799	-0.206179	0.188305	-0.0889675	0.420026
3,5-ο-dicaffeoylquinic acid	0.384513	0.243241	-0.0895272	-0.115423	-0.221928
Luteolin-glucoside	0.336252	0.155991	-0.313492	-0.12704	-0.0670857
Luteolin-7-o-glucoside	0.162309	-0.312527	0.377725	-0.112451	0.396337
Ferulic acid	-0.103318	0.275858	0.42434	0.346142	-0.0957718
demethylwedelacton	0.0100598	0.166817	0.442724	-0.420897	-0.0238428
Ferulicquinic acid	0.19291	-0.404849	-0.0476005	0.367275	-0.286092
4,5-o-dicaffeoylquinic acid	0.413462	0.130272	-0.19437	0.0832128	-0.103798
Quercetin-arabinoside	0.371611	-0.202	-0.0600501	0.101975	0.12405
luteolin	0.151497	0.306374	-0.21922	0.274615	0.585459
5-ο-caffeoylquinic acid	-0.0608281	0.197966	0.194703	0.604662	0.129841
Factor loadings:
	F1	F2	F3	F4	F5
wedelolacton	0.748254	-0.160784	0.553401	0.0101125	-0.168506
4-ο-caffeoylquinic acid	0.644837	0.4179	0.466622	0.161025	-0.254963
caffeic acid	0.122637	0.880156	0.0664617	-0.269811	0.131672
3,4-ο-dicaffeoylquinic acid	0.748625	-0.361246	0.298782	-0.114406	0.379895
3,5-ο-dicaffeoylquinic acid	0.834851	0.426182	-0.142052	-0.148425	-0.200723
Luteolin-glucoside	0.730068	0.273312	-0.497416	-0.163365	-0.060676
Luteolin-7-o-glucoside	0.352404	-0.547577	0.599333	-0.144603	0.358469
Ferulic acid	-0.224322	0.483331	0.673298	0.445113	-0.0866213
demethylwedelacton	0.0218418	0.29228	0.702468	-0.541242	-0.0215647
Ferulicquinic acid	0.418845	-0.709335	-0.0755274	0.472289	-0.258757
4,5-o-dicaffeoylquinic acid	0.897705	0.22825	-0.308405	0.107006	-0.0938805
Quercetin-arabinoside	0.806837	-0.353924	-0.0952811	0.131133	0.112197
luteolin	0.328929	0.536797	-0.347835	0.353135	0.529522
5-ο-caffeoylquinic acid	-0.132069	0.346856	0.308934	0.777551	0.117436
Correlations between variables and factors:
	F1	F2	F3	F4	F5
wedelolacton	0.748254	-0.160784	0.553401	0.0101125	-0.168506
4-ο-caffeoylquinic acid	0.644837	0.4179	0.466622	0.161025	-0.254963
caffeic acid	0.122637	0.880156	0.0664617	-0.269811	0.131672
3,4-ο-dicaffeoylquinic acid	0.748625	-0.361246	0.298782	-0.114406	0.379895
3,5-ο-dicaffeoylquinic acid	0.834851	0.426182	-0.142052	-0.148425	-0.200723
Luteolin-glucoside	0.730068	0.273312	-0.497416	-0.163365	-0.060676
Luteolin-7-o-glucoside	0.352404	-0.547577	0.599333	-0.144603	0.358469
Ferulic acid	-0.224322	0.483331	0.673298	0.445113	-0.0866213
demethylwedelacton	0.0218418	0.29228	0.702468	-0.541242	-0.0215647
Ferulicquinic acid	0.418845	-0.709335	-0.0755274	0.472289	-0.258757
4,5-o-dicaffeoylquinic acid	0.897705	0.22825	-0.308405	0.107006	-0.0938805
Quercetin-arabinoside	0.806837	-0.353924	-0.0952811	0.131133	0.112197
luteolin	0.328929	0.536797	-0.347835	0.353135	0.529522
5-ο-caffeoylquinic acid	-0.132069	0.346856	0.308934	0.777551	0.117436
Contribution of the variables (%):
	F1	F2	F3	F4	F5
wedelolacton	11.8769	0.842111	12.1645	0.00618424	3.47103
4-ο-caffeoylquinic acid	8.82073	5.68889	8.64856	1.56803	7.94656
caffeic acid	0.319043	25.2349	0.175451	4.40237	2.11938
3,4-ο-dicaffeoylquinic acid	11.8887	4.25097	3.54587	0.791521	17.6422
3,5-ο-dicaffeoylquinic acid	14.785	5.91662	0.801513	1.33224	4.92518
Luteolin-glucoside	11.3066	2.43332	9.82774	1.61393	0.450049
Luteolin-7-o-glucoside	2.63443	9.76728	14.2676	1.26451	15.7083
Ferulic acid	1.06745	7.60978	18.0065	11.9814	0.917224
demethylwedelacton	0.01012	2.78279	19.6005	17.7154	0.0568477
Ferulicquinic acid	3.72144	16.3903	0.226581	13.4891	8.18487
4,5-o-dicaffeoylquinic acid	17.0951	1.69709	3.77795	0.692438	1.0774
Quercetin-arabinoside	13.8094	4.0804	0.360602	1.0399	1.53883
luteolin	2.29514	9.38648	4.80575	7.54134	34.2763
5-ο-caffeoylquinic acid	0.370006	3.91907	3.79092	36.5616	1.68588
Squared cosines of the variables:
	F1	F2	F3	F4	F5
wedelolacton	0.559884	0.0258515	0.306253	0.000102263	0.0283944
4-ο-caffeoylquinic acid	0.415815	0.17464	0.217736	0.025929	0.065006
caffeic acid	0.0150399	0.774674	0.00441716	0.0727978	0.0173374
3,4-ο-dicaffeoylquinic acid	0.56044	0.130498	0.0892706	0.0130886	0.14432
3,5-ο-dicaffeoylquinic acid	0.696976	0.181631	0.0201789	0.02203	0.0402899
Luteolin-glucoside	0.532999	0.0746993	0.247423	0.026688	0.00368158
Luteolin-7-o-glucoside	0.124189	0.299841	0.3592	0.0209101	0.1285
Ferulic acid	0.0503204	0.233609	0.453331	0.198125	0.00750325
demethylwedelacton	0.000477063	0.0854276	0.493461	0.292943	0.000465037
Ferulicquinic acid	0.175431	0.503156	0.00570439	0.223056	0.0669554
4,5-o-dicaffeoylquinic acid	0.805874	0.0520981	0.0951136	0.0114502	0.00881356
Quercetin-arabinoside	0.650987	0.125262	0.00907849	0.0171958	0.0125882
luteolin	0.108194	0.288151	0.120989	0.124704	0.280393
5-ο-caffeoylquinic acid	0.0174423	0.120309	0.0954402	0.604585	0.0137911
Values in bold correspond for each variable to the factor for which the squared cosine is the largest
Factor scores:
	F1	F2	F3	F4	F5
A0	2.76803	-3.22925	0.613647	2.10523	-0.200647
A0	2.03416	-2.16014	-0.688924	0.717435	-0.772272
A0	0.841346	-2.8404	0.42902	1.18181	-0.888397
A100	1.33181	0.62485	-2.88898	0.40018	1.7529
A100	-0.0191902	0.500208	-2.38727	-0.130406	0.0427615
A100	2.40513	1.83637	-2.40311	0.208174	0.0509043
A200	-1.28378	0.617584	-1.80227	-0.857557	-1.31836
A200	-0.115867	0.348972	-0.703357	-0.664752	-0.295084
A200	-0.709384	0.560826	-1.18174	-0.751887	-0.817227
C0	-2.25406	-1.55883	0.0740841	-1.8376	0.598018
C0	-0.335728	-2.26429	1.47843	-1.54115	1.15621
C0	-1.8302	-1.68052	0.88341	-1.85382	0.710141
C100	1.96568	1.95381	1.33641	-0.893199	0.264294
C100	1.37447	2.14421	2.47586	-1.01213	-1.79063
C100	3.84763	2.04853	2.47225	0.0805078	1.14852
C200	-3.35656	1.84887	1.27706	2.93269	0.77581
C200	-3.49638	0.433169	0.211161	1.0032	0.142121
C200	-3.16709	0.816062	0.804326	0.913259	-0.559061
Contribution of the observations (%):
	F1	F2	F3	F4	F5
A0	9.02973	18.8718	0.830956	14.89	0.273413
A0	4.87642	8.44453	1.04733	1.72926	4.05036
A0	0.83422	14.6006	0.40616	4.69234	5.36003
A100	2.09033	0.706581	18.4175	0.53803	20.8674
A100	0.000434	0.452806	12.5761	0.0571337	0.0124182
A100	6.81726	6.1028	12.7435	0.145596	0.0175979
A200	1.94228	0.690244	7.16768	2.47071	11.8038
A200	0.0158215	0.22039	1.09168	1.48462	0.59135
A200	0.593055	0.569203	3.08168	1.89933	4.53564
C0	5.98775	4.39752	0.0121113	11.3448	2.42875
C0	0.132833	9.27847	4.82328	7.97967	9.07875
C0	3.94755	5.11092	1.72213	11.5459	3.42486
C100	4.5536	6.90834	3.94112	2.68035	0.474382
C100	2.22638	8.32038	13.5267	3.44164	21.7754
C100	17.4469	7.59443	13.4873	0.0217757	8.95842
C200	13.2776	6.18616	3.59883	28.8954	4.08756
C200	14.4069	0.339566	0.0983939	3.38122	0.137174
C200	11.821	1.20519	1.4276	2.8021	2.12262
Squared cosines of the observations:
	F1	F2	F3	F4	F5
A0	0.320945	0.436808	0.0157734	0.185647	0.00168637
A0	0.380486	0.429076	0.0436427	0.0473298	0.0548415
A0	0.0575012	0.655372	0.0149514	0.113454	0.0641123
A100	0.115603	0.0254471	0.543972	0.0104375	0.200264
A100	5.80661e-05	0.0394517	0.898602	0.0026814	0.000288317
A100	0.348904	0.203398	0.348316	0.00261386	0.000156292
A200	0.203163	0.0470172	0.400407	0.0906548	0.214257
A200	0.00588686	0.0534009	0.21693	0.19377	0.038182
A200	0.139451	0.0871594	0.386994	0.156662	0.185073
C0	0.413433	0.197729	0.000446604	0.274774	0.0291006
C0	0.00819403	0.372725	0.1589	0.172668	0.097184
C0	0.291143	0.245471	0.0678321	0.298706	0.0438329
C100	0.287901	0.284435	0.133076	0.0594451	0.00520469
C100	0.100144	0.24372	0.324945	0.0543037	0.16997
C100	0.508005	0.144002	0.209733	0.000222412	0.0452648
C200	0.432567	0.131243	0.062616	0.330216	0.0231087
C200	0.89302	0.0137068	0.00325724	0.0735193	0.00147551
C200	0.718338	0.0476928	0.046331	0.0597303	0.0223834
Values in bold correspond for each observation to the factor for which the squared cosine is the largest

## Sheet: PCA 8 weeks
	XLSTAT 2020.4.1.1016 - Principal Component Analysis (PCA) of individual polyphenols at 8 weeeks- Start time: 30/08/2020 at 14:56:26 / End time: 30/08/2020 at 14:56:31 / Microsoft Excel 16.04266
	Summary statistics:
Variable	Observations	Obs. with missing data	Obs. without missing data	Minimum	Maximum	Mean	Std. deviation
wedelolacton	18	0	18	249.825	1764.8	865.583	517.667
4-ο-caffeoylquinic acid	18	0	18	21.923	357.743	140.238	110.514
caffeic acid	18	0	18	2	39.86	19.9123	13.7544
3,4-ο-dicaffeoylquinic acid	18	0	18	15.944	348.775	112.811	108.071
3,5-ο-dicaffeoylquinic acid	18	0	18	15.958	586.885	285.002	202.151
Luteolin-glucoside	18	0	18	2	64.7725	25.4554	16.7047
Luteolin-7-o-glucoside	18	0	18	56.8005	581.956	278.646	145.147
Ferulic acid	18	0	18	44.8425	440	181.994	129.205
demethylwedelacton	18	0	18	50	1157	353.208	352.992
4,5-o-dicaffeoylquinic acid	18	0	18	369.755	3476.79	1582.95	902.792
Quercetin-arabinoside	18	0	18	53.916	1050.9	316.893	265.268
luteolin	18	0	18	0	58.7585	14.6848	16.0172
5-ο-caffeoylquinic acid	18	0	18	5.993	64.7725	29.3736	18.73
	Principal Component Analysis:
	Eigenvalues:
	Table S2
		F1	F2	F3	F4	F5	F6	F7	F8	F9	F10	F11	F12	F13
	Eigenvalue	8.77983	1.73054	1.5254	0.471955	0.20054	0.119006	0.0605713	0.0430548	0.0301797	0.0193677	0.0131715	0.00422645	0.00215519
	Variability (%)	67.5372	13.3119	11.7338	3.63042	1.54261	0.915429	0.465933	0.331191	0.232152	0.148982	0.101319	0.0325112	0.0165784
	Cumulative %	67.5372	80.8491	92.5829	96.2133	97.7559	98.6713	99.1373	99.4685	99.7006	99.8496	99.9509	99.9834	100
	Eigenvectors:
		F1	F2	F3	F4	F5
	wedelolacton	0.299994	-0.133957	-0.160527	-0.173019	-0.763918
	4-ο-caffeoylquinic acid	0.236892	0.172885	0.523829	-0.0744813	-0.270951
	caffeic acid	0.325172	-0.0916845	-0.0360588	-0.0166725	-0.109992
	3,4-ο-dicaffeoylquinic acid	0.291224	0.122733	-0.367544	0.0729987	0.0736643
	3,5-ο-dicaffeoylquinic acid	0.321679	0.010624	0.194885	0.216764	-0.041466
	Luteolin-glucoside	0.0948457	0.682814	0.218815	-0.209915	0.0954936
	Luteolin-7-o-glucoside	0.316096	-0.140788	-0.0313641	-0.3238	0.299593
	Ferulic acid	0.276154	-0.19489	0.393699	-0.187886	0.0351718
	demethylwedelacton	0.261775	-0.452976	-0.0380497	-0.138681	0.224492
	4,5-o-dicaffeoylquinic acid	0.281054	0.197535	0.0783045	0.643991	0.0287584
	Quercetin-arabinoside	0.291124	0.00402062	-0.311412	0.379859	0.0303311
	luteolin	0.189864	0.399339	-0.458845	-0.378783	-0.0163482
	5-ο-caffeoylquinic acid	0.326141	0.02917	0.0806635	-0.0773655	0.413821
	Factor loadings:
		F1	F2	F3	F4	F5
	wedelolacton	0.888907	-0.17622	-0.198262	-0.118862	-0.342095
	4-ο-caffeoylquinic acid	0.70193	0.227431	0.646965	-0.0511679	-0.121336
	caffeic acid	0.96351	-0.120611	-0.0445352	-0.0114539	-0.0492561
	3,4-ο-dicaffeoylquinic acid	0.862919	0.161455	-0.453942	0.0501494	0.0329881
	3,5-ο-dicaffeoylquinic acid	0.95316	0.0139759	0.240696	0.148915	-0.0185691
	Luteolin-glucoside	0.281035	0.898242	0.270252	-0.144209	0.0427636
	Luteolin-7-o-glucoside	0.936618	-0.185207	-0.0387369	-0.222447	0.134163
	Ferulic acid	0.818267	-0.256378	0.486246	-0.129076	0.0157505
	demethylwedelacton	0.77566	-0.59589	-0.046994	-0.0952725	0.100531
	4,5-o-dicaffeoylquinic acid	0.832786	0.259857	0.0967115	0.442415	0.0128785
	Quercetin-arabinoside	0.862622	0.00528913	-0.384616	0.260959	0.0135828
	luteolin	0.562581	0.525331	-0.566706	-0.26022	-0.007321
	5-ο-caffeoylquinic acid	0.96638	0.0383731	0.099625	-0.0531493	0.185316
	Correlations between variables and factors:
		F1	F2	F3	F4	F5
	wedelolacton	0.888907	-0.17622	-0.198262	-0.118862	-0.342095
	4-ο-caffeoylquinic acid	0.70193	0.227431	0.646965	-0.0511679	-0.121336
	caffeic acid	0.96351	-0.120611	-0.0445352	-0.0114539	-0.0492561
	3,4-ο-dicaffeoylquinic acid	0.862919	0.161455	-0.453942	0.0501494	0.0329881
	3,5-ο-dicaffeoylquinic acid	0.95316	0.0139759	0.240696	0.148915	-0.0185691
	Luteolin-glucoside	0.281035	0.898242	0.270252	-0.144209	0.0427636
	Luteolin-7-o-glucoside	0.936618	-0.185207	-0.0387369	-0.222447	0.134163
	Ferulic acid	0.818267	-0.256378	0.486246	-0.129076	0.0157505
	demethylwedelacton	0.77566	-0.59589	-0.046994	-0.0952725	0.100531
	4,5-o-dicaffeoylquinic acid	0.832786	0.259857	0.0967115	0.442415	0.0128785
	Quercetin-arabinoside	0.862622	0.00528913	-0.384616	0.260959	0.0135828
	luteolin	0.562581	0.525331	-0.566706	-0.26022	-0.007321
	5-ο-caffeoylquinic acid	0.96638	0.0383731	0.099625	-0.0531493	0.185316
	Contribution of the variables (%):
		F1	F2	F3	F4	F5
	wedelolacton	8.99966	1.79444	2.57689	2.99356	58.3571
	4-ο-caffeoylquinic acid	5.61178	2.98894	27.4397	0.554746	7.34143
	caffeic acid	10.5737	0.840605	0.130024	0.0277973	1.20982
	3,4-ο-dicaffeoylquinic acid	8.48113	1.50633	13.5088	0.532882	0.542642
	3,5-ο-dicaffeoylquinic acid	10.3477	0.0112869	3.79802	4.69866	0.171943
	Luteolin-glucoside	0.89957	46.6235	4.788	4.40643	0.911903
	Luteolin-7-o-glucoside	9.99168	1.98213	0.0983709	10.4846	8.97559
	Ferulic acid	7.62613	3.7982	15.4999	3.53013	0.123706
	demethylwedelacton	6.85261	20.5187	0.144778	1.92325	5.03968
	4,5-o-dicaffeoylquinic acid	7.89916	3.90201	0.613159	41.4724	0.0827046
	Quercetin-arabinoside	8.4753	0.00161654	9.69776	14.4293	0.0919978
	luteolin	3.60483	15.9472	21.0539	14.3477	0.0267264
	5-ο-caffeoylquinic acid	10.6368	0.0850887	0.65066	0.598543	17.1248
	Squared cosines of the variables:
		F1	F2	F3	F4	F5
	wedelolacton	0.790155	0.0310536	0.0393078	0.0141283	0.117029
	4-ο-caffeoylquinic acid	0.492705	0.0517249	0.418563	0.00261815	0.0147225
	caffeic acid	0.928351	0.014547	0.00198338	0.000131191	0.00242616
	3,4-ο-dicaffeoylquinic acid	0.744629	0.0260678	0.206063	0.00251496	0.00108821
	3,5-ο-dicaffeoylquinic acid	0.908513	0.000195325	0.0579348	0.0221756	0.000344813
	Luteolin-glucoside	0.0789808	0.806839	0.0730359	0.0207964	0.00182873
	Luteolin-7-o-glucoside	0.877253	0.0343016	0.00150055	0.0494827	0.0179996
	Ferulic acid	0.669561	0.0657295	0.236435	0.0166606	0.000248079
	demethylwedelacton	0.601648	0.355085	0.00220844	0.00907685	0.0101066
	4,5-o-dicaffeoylquinic acid	0.693533	0.0675259	0.00935311	0.195731	0.000165856
	Quercetin-arabinoside	0.744117	2.79749e-05	0.147929	0.0680998	0.000184492
	luteolin	0.316498	0.275972	0.321156	0.0677147	5.35971e-05
	5-ο-caffeoylquinic acid	0.93389	0.0014725	0.00992514	0.00282485	0.034342
	Values in bold correspond for each variable to the factor for which the squared cosine is the largest
	Factor scores:
		F1	F2	F3	F4	F5
	A0	1.62809	0.494406	-2.47318	-0.409829	-1.09874
	A0	3.88408	0.526245	-2.06636	1.64676	-0.0371668
	A0	4.80116	1.00136	-2.17393	-1.11128	1.03814
	A100	-1.04901	0.639358	0.0702525	0.495162	-0.573751
	A100	-1.06098	0.215219	0.922638	0.204463	0.0246274
	A100	-2.35215	0.750555	0.295931	-0.0456837	0.243708
	A200	2.8576	0.313696	1.39797	-1.54285	-0.498591
	A200	2.59561	2.60462	2.00261	0.991322	0.167219
	A200	2.54027	1.37037	1.9425	-0.308777	-0.210752
	C0	1.89974	-2.54592	0.457382	-0.15419	-0.233632
	C0	0.915826	-2.23279	0.174652	0.149586	-0.226526
	C0	3.68193	-2.83508	0.998969	0.469362	0.527069
	C100	-3.0827	-0.212337	-0.247953	0.222527	-0.0201078
	C100	-2.69067	0.0127303	-0.168552	-0.175458	0.291923
	C100	-3.41719	-0.21039	-0.197183	0.20527	0.155076
	C200	-3.33869	0.390179	-0.25993	-0.448166	0.312449
	C200	-4.05196	-0.315156	-0.353892	0.0187417	-0.00967451
	C200	-3.76096	0.0329305	-0.321925	-0.206953	0.148739
	Contribution of the observations (%):
		F1	F2	F3	F4	F5
	A0	1.67725	0.784716	22.277	1.97712	33.4441
	A0	9.54593	0.889039	15.5509	31.9218	0.0382681
	A0	14.5859	3.21903	17.2122	14.537	29.8562
	A100	0.696305	1.3123	0.017975	2.88616	9.11956
	A100	0.712283	0.148698	3.10033	0.492104	0.0168021
	A100	3.50083	1.80846	0.318952	0.0245669	1.64537
	A200	5.16706	0.315909	7.11771	28.0206	6.88679
	A200	4.26305	21.7788	14.6062	11.568	0.774634
	A200	4.0832	6.02868	13.7425	1.12232	1.23046
	C0	2.28364	20.8082	0.761908	0.279858	1.51214
	C0	0.530722	16.0044	0.111094	0.263396	1.42156
	C0	8.57811	25.8033	3.63454	2.59324	7.69595
	C100	6.01319	0.144743	0.223916	0.582896	0.011201
	C100	4.58101	0.000520266	0.10347	0.362388	2.36082
	C100	7.38887	0.1421	0.141607	0.495998	0.666213
	C200	7.05332	0.488736	0.246069	2.36431	2.70448
	C200	10.389	0.318857	0.456128	0.00413469	0.00259289
	C200	8.95034	0.00348131	0.377447	0.504161	0.612885
	Squared cosines of the observations:
		F1	F2	F3	F4	F5
	A0	0.250593	0.0231089	0.57826	0.0158788	0.114131
	A0	0.655452	0.012032	0.185513	0.117821	6.00169e-05
	A0	0.737444	0.0320786	0.151191	0.0395081	0.0344782
	A100	0.39359	0.146209	0.00176526	0.0876958	0.117742
	A100	0.463702	0.0190804	0.350663	0.017221	0.000249841
	A100	0.821174	0.0836122	0.0129983	0.000309762	0.00881542
	A200	0.612247	0.00737805	0.146528	0.178474	0.0186386
	A200	0.35747	0.359955	0.212791	0.0521422	0.00148364
	A200	0.522176	0.151962	0.305337	0.00771522	0.00359417
	C0	0.334497	0.60075	0.0193893	0.00220351	0.00505905
	C0	0.133594	0.794066	0.00485856	0.00356406	0.00817333
	C0	0.584379	0.346477	0.0430178	0.00949642	0.0119751
	C100	0.970348	0.00460379	0.00627774	0.00505625	4.1285e-05
	C100	0.945868	2.11734e-05	0.00371175	0.00402215	0.0111339
	C100	0.979681	0.0037136	0.00326202	0.00353509	0.00201759
	C200	0.948961	0.0129606	0.00575187	0.0170991	0.008311
	C200	0.973194	0.00588734	0.00742353	2.08202e-05	5.54787e-06
	C200	0.982626	7.53333e-05	0.00719947	0.00297531	0.00153689
	Values in bold correspond for each observation to the factor for which the squared cosine is the largest
